# Supplementary material for: Associations of Indoor Nighttime Ventilation with the Relative Abundances of Typical Pathogenic Bacteria and Fungi in Settled Dusts from Floor, Desk, and Bed of University Dormitories
Source: Microorganisms. 2026 Jul 12;14(7):1521. doi: 10.3390/microorganisms14071521 (PMC13413791; doi:10.3390/microorganisms14071521)
Supplement: Supplementary file 1 [file microorganisms-14-01521-s001.zip]

Archive with 1 entries (1 files):
- microorganisms-4359801-supplementary.pdf
